# Supplementary material for: Biocompatible Snowman-like Dimer Nanoparticles for Improved Cellular Uptake in Intrahepatic Cholangiocarcinoma
Source: Pharmaceutics. 2023 Aug 14;15(8):2132. doi: 10.3390/pharmaceutics15082132 (PMC10459898; doi:10.3390/pharmaceutics15082132)
Supplement: Supplementary file 1 [file pharmaceutics-15-02132-s001.zip]

Archive with 1 entries (1 files):
- pharmaceutics-2479634-supplementary.pdf
